# Supplementary material for: Executable pathway analysis using ensemble discrete-state modeling for large-scale data
Source: PLoS Comput Biol. 2019 Sep 3;15(9):e1007317. doi: 10.1371/journal.pcbi.1007317 (PMC6743792; doi:10.1371/journal.pcbi.1007317)
Supplement: S1 Table — −log10 p-values from pathway analysis of human choriocarcinoma cells after treatment with/ without IFN-γ, phosphatase inhibitor (pervanadate) and histone deacetylase inhibitor (valproic acid). (XLSX) [file pcbi.1007317.s001.xlsx]

## Sheet: jar_table
Table S1 -log10 p-values from pathway analysis of human choriocarcinoma cells after treatment with/ without IFN-gamma, phosphatase inhibitor (pervanadate) and histone deacetylase inhibitor (valproic acid).
BONITA	KEGG code	Pathway Name	IFN-gamma	Pervanadate	Valproic Acid	IFN-gamma-pervanadate	IFN-gamma-Valproic Acid	CAMERA	KEGG code	Pathway Name	IFN-gamma	Pervanadate	Valproic Acid	IFN-gamma-pervanadate	IFN-gamma-Valproic Acid	CLIPPER	KEGG Code	Pathway Name	IFN-gamma	Pervanadate	Valproic Acid	IFN-gamma-pervanadate	IFN-gamma-Valproic Acid
	4612	Antigen processing and presentation	0.114652	0.102774	0.182862	0.205161	0.139014		4612	Antigen processing and presentation	2.86882	0.139155	0.230174	1.21304	1.01617		4612	Antigen processing and presentation	0.8036	1.32104	1.52288	1.69897	1.52288
	4210	Apoptosis	0.0855958	0.0331575	0.126358	0.0343845	0.171082		4210	Apoptosis	0.565599	0.470185	0.0794884	0.124266	0.16733		4210	Apoptosis	0.443697	0.853872	1	0.853872	0.69897
	4662	B cell receptor signaling pathway	0.555769	0.137392	0.143	1.07656	0.67658		4662	B cell receptor signaling pathway	0.269223	0.00606975	0.873705	0.679584	0.876863		4662	B cell receptor signaling pathway	0.0757207	0.366532	0	0.318759	1.09691
	4514	Cell adhesion molecules (CAMs)	0.135567	0.168747	0.241351	0.224251	0.251828		4514	Cell adhesion molecules (CAMs)	0.869015	1.70163	1.27418	3.14445	1.31719		4514	Cell adhesion molecules (CAMs)	1.09691	1.30103	2.12179	1.69897	0.819758
	4110	Cell cycle	3.56362	0.130661	0.133541	0.467077	3.58681		4110	Cell cycle	2.00449	1.89769	1.29378	2.6444	0.466593		4110	Cell cycle	0.200659	0.337242	0.537602	0.638272	0.244125
	4062	Chemokine signaling pathway	0.120305	0.22514	0.259149	0.234341	0.256021		4062	Chemokine signaling pathway	0.00275127	0.0433336	0.371867	0.369485	0.261404		4062	Chemokine signaling pathway	0.39794	0.657577	1.04576	0.29243	0.823909
	20	Citrate cycle (TCA cycle)	0.802557	7.88834	1.71229	9.86388	1.65339		20	Citrate cycle (TCA cycle)	0.0367468	1.21744	0.124434	0.856541	0.0549838		20	Citrate cycle (TCA cycle)	0.0809219	0	0	0	0
	4610	Complement and coagulation cascades	0.188952	4.36796	0.534841	4.76676	1.39543		4610	Complement and coagulation cascades	9.22529	0.124122	0.801857	2.31988	2.24449		4610	Complement and coagulation cascades	1.52288	2	2	1.52288	2.41491
	4060	Cytokine-cytokine receptor interaction	0.575509	0.0416767	0.388812	0.217005	0.473748		4060	Cytokine-cytokine receptor interaction	1.14003	0.206504	0.243845	0.599328	0.448252		4060	Cytokine-cytokine receptor interaction	0.387216	0	0	0	0
	4623	Cytosolic DNA-sensing pathway	0.0781359	0.858468	0.364675	0.477507	0.268084		4623	Cytosolic DNA-sensing pathway	1.38182	0.944528	0.197302	2.50268	0.940978		4623	Cytosolic DNA-sensing pathway	1.80065	0.24165	1.3483	0.323321	0.837192
	4144	Endocytosis	0.036385	0.0170487	0.115496	0.0127994	0.113307		4144	Endocytosis	0.163739	0.749364	0.0791195	0.0126914	0.155404		4144	Endocytosis	0.283997	0.920819	1.30103	0.387216	0.638272
	4012	ErbB signaling pathway	0.0965763	0.137399	0.247984	0.0241715	0.38076		4012	ErbB signaling pathway	0.325913	1.50377	0.374572	2.33525	0.0436005		4012	ErbB signaling pathway	0.00877392	0.638272	1.22185	0.229148	0.958607
	4664	Fc epsilon RI signaling pathway	0.0554319	0.150145	0.0840533	0.0986204	0.142312		4664	Fc epsilon RI signaling pathway	0.0120939	0.614821	0.764341	0.204333	0.616185		4664	Fc epsilon RI signaling pathway	0.0705811	0.207608	1.52288	0.481486	0.920819
	4666	Fc gamma R-mediated phagocytosis	0.0438489	0.812277	0.0711642	0.427904	0.0733538		4666	Fc gamma R-mediated phagocytosis	0.393356	0.507307	1.12394	0.458698	1.20511		4666	Fc gamma R-mediated phagocytosis	0.00877392	1.1549	1.69897	0.619789	0.619789
	4510	Focal adhesion	0.0718248	0.471725	0.192533	0.229587	0.15393		4510	Focal adhesion	0.1765	0.100577	1.31683	0.331927	1.45013		4510	Focal adhesion	0.148742	0.309804	0.387216	0.309804	0.200659
	10	Glycolysis / Gluconeogenesis	4.21884	0.185992	0.218482	0.90451	3.49555		10	Glycolysis / Gluconeogenesis	0.0358789	1.84665	0.415239	1.21467	0.393642		10	Glycolysis / Gluconeogenesis	0.0655015	0.619789	0.619789	1.22185	0.468521
	4630	JAK-STAT signaling pathway	0.011874	1.21794	0.0515562	0.466711	0.0337796		4630	JAK-STAT signaling pathway	0.0677434	3.52278	0.0045858	2.76134	0.0784998		4630	JAK-STAT signaling pathway	0.337242	1.22185	0.958607	2	0.49485
	4010	MAPK signaling pathway	0.0436942	0.0261924	0.0687779	0.100013	0.0839306		4010	MAPK signaling pathway	0.439151	0.117525	0.403673	0.501041	0.399186		4010	MAPK signaling pathway	0.0655015	0.638272	0.537602	0.408935	0.537602
	4150	mTOR signaling pathway	1.51707	0.0659098	0.136511	1.76868	1.86986		4150	mTOR signaling pathway	0.795531	0.135698	0.312952	0.977506	0.0761095		4150	mTOR signaling pathway	0	0.920819	1	0.552842	0.481486
	4650	Natural killer cell mediated cytotoxicity	3.85538	0.0957516	0.197679	0.516068	3.99292		4650	Natural killer cell mediated cytotoxicity	0.354168	0.921684	0.123496	0.275603	0.0386185		4650	Natural killer cell mediated cytotoxicity	0.244125	0.481486	1.39794	0.408935	1.1549
	4621	NOD-like receptor signaling pathway	0.132988	0.165944	0.194618	0.125531	0.127497		4621	NOD-like receptor signaling pathway	8.39572	0.0701003	0.0911188	2.22978	0.992861		4621	NOD-like receptor signaling pathway	0.585027	1.52288	0.69897	0.387216	0.244125
	190	Oxidative phosphorylation	0.0814299	0.378184	0.0302224	0.0965912	0.0577965		190	Oxidative phosphorylation	0.0460464	0.958422	0.322849	0.64331	0.467868		190	Oxidative phosphorylation	0.148742	0.124723	0.26397	0.729689	0.0318341
	4070	Phosphatidylinositol signaling system	0.0870533	0.380362	0.0740798	0.481679	0.0839046		4070	Phosphatidylinositol signaling system	0.575818	0.450072	2.93867	0.790688	3.23777		4070	Phosphatidylinositol signaling system	0.0268721	0.522879	1.52288	0.356547	0.420216
	4622	RIG-I-like receptor signaling pathway	14.4165	0.131833	1.03623	3.27321	4.51962		4622	RIG-I-like receptor signaling pathway	3.27784	0.215772	0.693558	0.936639	0.0917801		4622	RIG-I-like receptor signaling pathway	0	1.14411	1.22185	1.39794	1.13254
	4660	T cell receptor signaling pathway	0.094476	0.09914	0.267195	0.0545633	0.288237		4660	T cell receptor signaling pathway	0.250859	0.10084	0.637	0.243714	0.421629		4660	T cell receptor signaling pathway	0.09691	0.60206	1.22185	0.39794	0.886057
	4350	TGF-beta signaling pathway	0.194651	0.938549	0.224797	0.60242	0.196112		4350	TGF-beta signaling pathway	0.589264	0.129735	0.735729	0.507968	0.388156		4350	TGF-beta signaling pathway	0.455932	0.207608	0.552842	0.283997	0.19382
	4620	Toll-like receptor signaling pathway	2.45155	0.130343	0.166942	0.406022	3.00175		4620	Toll-like receptor signaling pathway	1.01355	0.234067	0.51662	0.965105	0.0543064		4620	Toll-like receptor signaling pathway	0.0757207	0.30103	1.30103	0.366532	0.356547
	4370	VEGF signaling pathway	0.0955814	0.0874506	0.102148	0.0583869	0.171406		4370	VEGF signaling pathway	0.520728	0.564484	0.0669297	0.120963	0.279068		4370	VEGF signaling pathway	0.00877392	0.309804	2	0.207608	1.1549
		Total significant	6	2	1	4	8				6	5	2	7	4				2	4	11	5	2
