# Supplementary material for: Executable pathway analysis using ensemble discrete-state modeling for large-scale data
Source: PLoS Comput Biol. 2019 Sep 3;15(9):e1007317. doi: 10.1371/journal.pcbi.1007317 (PMC6743792; doi:10.1371/journal.pcbi.1007317)
Supplement: S2 Table — Results of BONITA simulation across human disease data sets (p-values) along with the number of drug targets and, if applicable, p value of t test of impact scores between drug targets and non-drug target nodes. (XLSX) [file pcbi.1007317.s002.xlsx]

## Sheet: Sheet1
Table S2 BONITA results summary for human disease data set
Dataset ID	KEGG code	Pathway Name	BONITA-PA -log10(p-value)	DrugBank Drug Targets	Impact Score p-value	Highest impact node	Second highest impact node	trial information for highest	trial information for second highest
GSE1145	5414	Dilated cardiomyopathy (DCM)	0.996034	0	NA
GSE1297	5010	Alzheimer disease	5.26302	0	NA	GNAQ	PSEN2
GSE14762	5211	Renal cell carcinoma	0.744241	1	NA
GSE14924_CD4	5221	Acute myeloid leukemia	3.94264	3	0.00692005	PML	FLT3		Important drug target
GSE14924_CD8	5221	Acute myeloid leukemia	0.566753	3	0.00353578
GSE15471	5212	Pancreatic cancer	1.73983	0	NA	EGF	ARAF	erlotinib effective	BRAF inhibitors, not ARAF
GSE16515	5212	Pancreatic cancer	2.16125	0	NA	EGF	PIK3R3	erlotinib effective
GSE16759	5010	Alzheimer disease	4.88838	0	NA	APAF1	PSEN1
GSE18842	5223	Non-small cell lung cancer	0.651726	0	NA
GSE19188	5223	Non-small cell lung cancer	0.454831	0	NA
GSE19420	4930	Type II diabetes mellitus	0.231351	0	NA
GSE19728	5214	Glioma	7.90842	0	NA	EGF	CDKN1A	many phase I and II trials, no active agents yet
GSE20153	5012	Parkinson disease	0.522039	0	NA
GSE20164	5012	Parkinson disease	0.151553	0	NA
GSE20291	5012	Parkinson disease	0.212202	0	NA
GSE21354	5214	Glioma	7.47878	0	NA	CALM3	PDGFB	many clinical trials, doesn’t work
GSE23878	5210	Colorectal cancer	2.80154	0	NA	EGF	HRAS	Erlotinib clinical trials	Tipifarnib, failed
GSE24739_G0	5220	Chronic myeloid leukemia	4.31718	1	NA	ABL1	MDM2	imatinib
GSE24739_G1	5220	Chronic myeloid leukemia	1.59548	2	0.000293091	ABL1	GRB2	imatinib
GSE32676	5212	Pancreatic cancer	2.61417	1	NA	PIK3CB	PIK3R3	Many therapies (https://gut.bmj.com/content/68/4/742)
GSE3467	5216	Thyroid cancer	4.30044	1	NA	NCOA4	PPARG	fusion partner RET often targeted	ongoing clinical trial of agonist: https://clinicaltrials.gov/ct2/show/NCT02152137
GSE3585	5414	Dilated cardiomyopathy (DCM)	1.57431	0	NA	IGH	ADRB1		beta blockers
GSE3678	5216	Thyroid cancer	2.89923	1	NA	NTRK1	PAX8	approved, larotrectinib
GSE4107	5210	Colorectal cancer	40.8775	0	NA	EGF	EGFR	erlotinib	EGFR well known target (https://www.cochranelibrary.com/cdsr/doi/10.1002/14651858.CD007047.pub2/full)
GSE4183	5210	Colorectal cancer	0.97951	0	NA
GSE5281_EC	5010	Alzheimer disease	1.54524	0	NA	GNAQ	CALM1
GSE5281_HIP	5010	Alzheimer disease	8.48862	0	NA	FAS	CASP9
GSE5281_VCX	5010	Alzheimer disease	3.50114	0	NA	TNFRSF1A	GNAQ	TNF receptor
GSE6956AA	5215	Prostate cancer	0.950533	1	NA
GSE6956C	5215	Prostate cancer	0.612903	0	NA
GSE7305	5213	Endometrial cancer	0.856035	0	NA
GSE781	5211	Renal cell carcinoma	2.65243	1	NA	HGF	CDC42	MET (HGF receptor) inhibitors common
GSE8671	5210	Colorectal cancer	3.14169	0	NA	EGF	AKT1	Erlotinib clinical trials	Multiple successful phase II studies
GSE8762	5016	Huntington disease	0.516479	0	NA
GSE9348	5210	Colorectal cancer	8.21851	0	NA	EGF	HRAS	Erlotinib clinical trials	Tipifarnib, failed
GSE9476	5221	Acute myeloid leukemia	16.7585	3	0.000211027	FLT3	GRB2	Important drug target
		Total Significant:	22
